# Supplementary material for: Modeling Mastitis Risk Management Effects on Dairy Milk Yield and Global Warming Potential
Source: Animals (Basel). 2024 Dec 28;15(1):50. doi: 10.3390/ani15010050 (PMC11718989; doi:10.3390/ani15010050)
Supplement: Supplementary file 1 [file animals-15-00050-s001.zip]

Archive with 1 entries (1 files):
- animals-3358502-supplementary.pdf
